# Supplementary material for: Characterization of the Metallothionein Gene Family in Avena sativa L. and the Gene Expression during Seed Germination and Heavy Metal Stress
Source: Antioxidants (Basel). 2023 Oct 15;12(10):1865. doi: 10.3390/antiox12101865 (PMC10603854; doi:10.3390/antiox12101865)
Supplement: Supplementary file 1 [file antioxidants-12-01865-s001.zip]

Archive with 1 entries (1 files):
- antioxidants-2567818-supplementary.xlsx
