# Supplementary material for: Characterization of the Metallothionein Gene Family in Avena sativa L. and the Gene Expression during Seed Germination and Heavy Metal Stress
Source: Antioxidants (Basel). 2023 Oct 15;12(10):1865. doi: 10.3390/antiox12101865 (PMC10603854; doi:10.3390/antiox12101865)
Supplement: Supplementary file 1 [file antioxidants-12-01865-s001.zip › antioxidants-2567818-supplementary.xlsx]

## Sheet: S1
	Supplementary table 1
		Hormone responsive elements														elements involved in light responsiveness																					Abiotic stress-related elements
Category			elements involved in the abscisic acid responsiveness				elements involved in the MeJA-responsiveness			elements involved in gibberellin responsiveness			elements involved in salicylic acid responsiveness	elements involved in auxin responsiveness			3-AF1 binding site	ACE	ATC-motif	Box 4		CCAAT-box	chs-CMA1a			I-box	GATA-motif	GATT-motif	G-box	GT1-motif	LAMP-element	Sp1				TCT-motif		elements involved in drought-inducibility						element involved in low-temperature responsiveness	elements involved in stress response	elements involved in metal responsiveness		enhancer-like element involved in anoxic specific inducibility	elements essential for the anaerobic induction
Elements			ABRE	ABRE3a	ABRE4	AT~ABRE	CGTCA-motif	TGACG-motif	as-1	GARE-motif	TATC-box	P-box	TCA	AuxRR-core	TGA-element						Box s			chs-CMA2b	Box II								AE-box	TCCC-motif	Gap-box			DRE core	DRE1	MBS	MYB	MYC	Myb-binding site	LTR	STRE	MRE	CuRE	GC-motif	ARE
Function			cis-acting element involved in the abscisic acid responsiveness	involved in the abscisic acid responsiveness	involved in the abscisic acid responsiveness	involved in the abscisic acid responsiveness	cis-acting regulatory element involved in the MeJA-responsiveness	cis-acting regulatory element involved in the MeJA-responsiveness	involved in MeJA response	gibberellin-responsive element	cis-acting element involved in gibberellin-responsiveness	gibberellin-responsive element		cis-acting regulatory element involved in auxin responsiveness	auxin-responsive element		light responsive element	cis-acting element involved in light responsiveness	part of a conserved DNA module involved in light responsiveness	part of a conserved DNA module involved in light responsiveness		MYBHv1 binding site	part of a light responsive element	part of a light responsive element		part of a light responsive element	part of a light responsive element	part of a light responsive element	cis-acting regulatory element involved in light responsiveness	light responsive element	part of a light responsive element	light responsive element	part of a module for light response	part of a light responsive element	part of a light responsive element	part of a light responsive element		Dehydration-responsive element	Dehydration-responsive element	MYB binding site involved in drought-inducibility	involved in drought-inducibility	involved in drought-inducibility	involved in drought-inducibility	cis-acting element involved in low-temperature responsiveness	Stress Response Element	Metal response element	Copper response element		cis-acting regulatory element essential for the anaerobic induction
MT genes	Total numer of CRE	Total number of hormone responsive elements														Total number of elements involved in light responsiveness																					Total number of abiotic stress-related elements
AsMT1_chr1A	100	6	2				1	1	1				1			11		1	1	3		1		1					2							2	10			1	2	3		2	1				1
AsMT1_chr1D	100	6	1				1	1	1				1		1	7			1	1						1			2							2	10			2	2	3							3
AsMT1_chr4D	100	8	2	1	1		1	1	1					1		12			1	1						1			4		1		1	1		2	14		1	3	3	3			2			1	1
AsMT1_chr5C	67	9	3				2	2	2							6			1	1									4								3					1			2
AsMT1_chr7C	96	11	2	1	1		2	2	2					1		6			1	1									3		1						11			3	3	2			3
AsMT2_chr1C	103	20	7				4	4	4						1	20				3		2				1	1	1	11			1					9	1		1	3	1			2			1
AsMT2_chr3A	106	12	5				2	2	2						1	16				2		2					1		9					1		1	10				3	3			2			1	1
AsMT2_chr3C	101	19	5				3	3	3		1		3		1	12				2		1	1						6					1		1	10				2	1		1	4			1	1
AsMT2_chr1D	117	14	6	2	2		1	1	1				1			16		1		1	1					2			8			1	2				16	1			4	2	1		4			1	3
AsMT2_chr4A	100	14	2	1	1		2	2	2			1	3			10	1			1						1			3				2			2	8				4		2		2
AsMT2a_chr4D	106	12	4	2	2						1	2	1			11				2			1		1		1		4				1			1	12				6	2			2				2
AsMT2b_chr4D	102	13	1	1	1		2	2	2			1	3			10	2			1						1			2				2			2	9				4	1	2		2
AsMT2c_chr4D	97	2										2				11	1			1							1			2		1	1			4	18				9	4			4				1
AsMT2_chr7A	94	5	1				1	1	1				1			3					1													1	1		10					5			4				1
AsMT3_chr3A	97	7	1				2	2	2							3	1												1							1	10				3	2		1	1				3
AsMT3_chr3C	99	9					2	2	2						3	4	1										1									2	16				4	7			3			1	1
AsMT3_chr3D	88	5	1				1	1	1			1				4	1						1						1							1	6				2	1			1				2
AsMT4_chr1A	99	15	5	1	1		2	2	2	1		1				7					2								4	1							15	2	1	1	4	1	2	1					3
AsMT4_chr1C	94	22	7	2	2		3	3	3			1		1		12													11			1					13	1	1		5	2	1	1					2
AsMT4_chr1D	95	22	9	2	2	1	2	2	2	1		1				7		1											5	1							15	2	1	1	4	1	2	1					3
AsMT4_chr4C	74	9	1				2	2	2						2	9	1										1		4	2				1			15	2	1	1	5	3			2				1
Total	2035	240	65	13	13	1	36	36	36	2		10		3	9	197	8	3	5	20		6	3	1	1	7	6	1	84	6	2	4	9	5	1	21	240	9	5	13	72	48	10	7	41	0	0	6	29
			92				108
[truncated: 25 more columns]

## Sheet: S2
			Supplementary table 2
				Element category
			AsMT genes	Total number of hormone responsive elements	Total number of elements involved in light responsiveness	Total number of abiotic stress-related elements	Total number of biotic stress-related elements	Total number of development-related elements	Total number of promoter related elements	Total number of other elements
			AsMT1_chr1A	6	11	10	1	4	50	18
			AsMT1_chr1D	6	7	10	1	4	54	18
			AsMT1_chr4D	8	12	14	5	0	41	20
			AsMT1_chr5C	9	6	3	0	1	31	17
			AsMT1_chr7C	11	6	11	1	2	49	16
			AsMT2_chr1C	20	20	9	2	7	25	20
			AsMT2_chr3A	12	16	10	3	6	40	19
			AsMT2_chr3C	19	12	10	3	6	31	20
			AsMT2_chr1D	14	16	16	3	5	36	27
			AsMT2_chr4A	14	10	8	1	2	51	14
			AsMT2a_chr4D	12	11	12	1	2	56	12
			AsMT2b_chr4D	13	10	9	1	2	52	15
			AsMT2c_chr4D	2	11	18	1	3	43	19
			AsMT2_chr7A	5	3	10	0	1	60	15
			AsMT3_chr3A	7	3	10	0	8	52	17
			AsMT3_chr3C	9	4	16	2	5	50	13
			AsMT3_chr3D	5	4	6	1	10	46	16
			AsMT4_chr1A	15	7	15	4	6	28	24
			AsMT4_chr1C	22	12	13	2	2	22	21
			AsMT4_chr1D	22	7	15	4	6	18	23
			AsMT4_chr4C	9	9	15	1	2	19	19

## Sheet: _xltb_storage_
XL Toolbox Settings
	export_preset	<?xml version="1.0" encoding="utf-16"?>_x000D_ <Preset xmlns:xsd="http://www.w3.org/2001/XMLSchema" xmlns:xsi="http://www.w3.org/2001/XMLSchema-instance">_x000D_ <Name>Png, 1200 dpi, RGB, Transparent canvas</Name>_x000D_ <Dpi>1200</Dpi>_x000D_ <FileType>Png</FileType>_x000D_ <ColorSpace>Rgb</ColorSpace>_x000D_ <Transparency>TransparentCanvas</Transparency>_x000D_ <UseColorProfile>false</UseColorP…
	export_path	C:\Users\wikol\Desktop\Wykresy analiza promotorów2.png
